# Supplementary material for: How should multiple myeloma research change in a patient-oriented world? Findings and lessons from the pan-Canadian myeloma priority setting partnership
Source: Res Involv Engagem. 2023 Jul 29;9:60. doi: 10.1186/s40900-023-00476-9 (PMC10386308; doi:10.1186/s40900-023-00476-9)
Supplement: Supplementary file 2 — Additional file 2. Interim Prioritization Survey Results. [file 40900_2023_476_MOESM2_ESM.xlsx]

## Sheet: Summary
Additional File 2. Interim Prioritization Survey Results
Question	FINAL RANK	ENGLISH PATIENTS	FRENCH PATIENTS	ENGLISH CARERS	FRENCH CARERS	ENGLISH HCP	FRENCH HCP	ENGLISH OVERALL	FRENCH OVERALL
How can we cure myeloma?	1	1	2	2	1	5	8	1	2
What are new treatments for myeloma patients that will improve life expectancy with fewer adverse side effects (e.g., pain, nausea, neuropathy, immune suppression)	2	2	1	3	2	7	1	2	1
How can we restore myeloma patients' immune functioning (e.g., IgG treatment) so that they might resume their daily activities (e.g., travel, work) without fear of infections?	3	3	3	6	19	22	22	4	3
How can we personalize a patient's treatment based on their type of myeloma and genetic profile, and what is the impact of personalized medicine on treatment efficacy and disease outcomes?	4	6	5	4	11	21	9	3	6
How can we prevent bone deterioration and/or repair bones that have been damaged without negative side effects (like those associated with bisphosphonates) or surgery?	5	4	7	11	10	11	18	5	4
What is the most effective way (i.e., drug combinations, sequence, frequency, and intensity) to treat refractory, relapsed, and drug resistant myeloma?	6	5	6	10	5	8	3	6	7
Are novel immunotherapies (e.g., CAR T) effective for the treatment of myeloma?	7	7	4	8	6	6	10	7	5
How can we reduce or manage the short-term effects (e.g., diarrhea, nausea, fatigue, emotional challenges, skin reactions) and long-term effects (e.g., vision loss, loss of muscle strength) of myeloma treatment?	8	9	17	5	7	9	15	8	16
What genes are associated with the development of myeloma, and how can genetic testing be incorporated into the diagnosis and treatment of myeloma?	9	10	10	9	21	10	12	10	9
How can we safely reduce, cycle, or stop the use of medications (e.g., Dexamethasone and Revlimid) to reduce the side effects of treatment and maintain control over myeloma?	10	8	27	1	25	1	12	9	26
How can we prevent decline in memory and mental functioning associated with myeloma and its treatment among myeloma patients?	11	11	8	13	21	40	31	12	11
How can we improve the diagnosing (e.g., faster, less invasive) of myeloma, and what is the impact of earlier diagnosis on patient outcomes (e.g., organ damage, bone deterioration)?	12	13	21	7	9	15	12	11	18
How can we prevent and/or manage the neuropathy associated with myeloma and its treatment?	13	14	9	14	34	20	18	13	12
What is the risk to blood relatives of people with myeloma, and should they be monitored or tested routinely?	14	15	14	12	14	29	25	14	17
Can we develop treatments specifically for high risk or aggressive myeloma that will improve outcomes for these patients?	15	17	15	15	4	3	5	15	8
Does healthy eating, various diets (e.g., keto, sugar free, organic), vitamins, and supplements lessen the side effects and symptoms and improve disease outcomes?	16	16	16	17	16	45	31	16	19
What are the environmental (e.g., radon, fertilizers, chemical exposure, etc.), physiological (e.g., lifestyle, smoking and alcohol) and genetic causes of myeloma?	17	18	12	21	8	23	17	17	13
What are new ways to monitor and/or treat the initial stages of myeloma (e.g. MGUS and smouldering myeloma) to delay or prevent the development of active myeloma?	18	21	11	27	30	24	4	20	10
What are the underlying differences that contribute to patient variation in terms of symptoms and treatment responses, and how can we account for these differences in the diagnosis and treatment of myeloma?	19	19	26	23	39	31	22	18	32
How can we best monitor myeloma (both active and in remission) that balances sensitivity to changes in the disease and burden on patients?	20	22	22	19	17	26	31	21	22
Can cannabis be used to manage the symptoms and side effects of myeloma, reduce pain, improve sleep, and treat myeloma?	21	20	43	24	23	18	15	19	36
How can minimal residual disease testing be applied in myeloma treatment to improve treatment efficacy and prognosis among people with myeloma?	22	27	23	29	35	2	2	24	20
What is the impact of screening for myeloma in routine care (like mammogram or colonoscopy) on early detection?	23	24	38	17	13	18	31	22	29
What is the impact of physical activity on myeloma symptoms (e.g., bone health), mental health, and outcomes (e.g., treatment response, life expectancy)?	24	12	18	22	3	14	7	26	14
How can we further refine the optimal drug regimen for newly diagnosed myeloma (e.g., drug combinations, sequence, frequency, and intensity)?	25	30	32	16	30	4	25	23	31
What steps can the health care system (e.g., vaccinations) and individuals (e.g., lifestyle) take to prevent the development of myeloma?	26	23	19	30	28	36	25	25	23
How can the symptoms of myeloma (e.g., decreased physical and cognitive functioning, constipation) be managed?	27	28	25	25	29	41	25	27	25
What are some non-opioid pain management strategies or medications to reduce pain among people with myeloma?	28	25	24	37	42	13	25	29	27
How effective are novel transplant procedures (e.g., allogenic or cord blood, donor stem cell transplant (SCT)?	29	31	13	35	14	24	31	33	15
Can we use alternative medicines and therapies (e.g., mistletoe, curcumin, acupuncture, massage, meditation, and reiki) to manage the symptoms and side effects of myeloma?	30	26	31	28	26	34	31	28	33
How can we improve chemotherapy regimens for patients who are unable to have autologous stem cell transplant (ASCT) or want something less invasive?	31	31	20	38	26	12	31	34	21
What is the best way to administer drug therapy (e.g., infusion, subcutaneous, orally) that balances treatment efficacy and patient quality of life?	32	45	30	31	20	37	31	32	30
How can we integrate mental health services into the treatment of myeloma to help patients and their families cope with the psychological effects of myeloma and its treatment, and what effect might this have disease outcomes and life expectancy?	33	35	35	20	17	39	25	31	34
What is the impact of timely access to myeloma care, including health services, supportive care, treatments, and clinical trials, for all patients, including those in rural areas?	34	29	45	32	44	17	18	30	45
How can we improve care coordination and supports to navigate the healthcare system, and what is the impact of improved care experience on patientsâ€™ well-being?	35	38	27	36	30	28	5	36	24
What is the impact (physical, mental, social, financial) of myeloma on caregivers, and how can we effectively support them (e.g., respite care, educational programs) to reduce their burden?	36	37	44	26	24	27	31	35	41
What is the impact of myeloma and its treatment on sexual health (e.g., sex drive, contraception, etc.), and how can we help people with myeloma and their partners have healthy sex lives?	37	33	34	43	12	30	11	37	28
What is the impact of myeloma and myeloma treatment on patients' daily living (e.g., independence, leisure, work), and how can we help patients return to their daily routines?	38	36	29	41	40	32	21	39	35
What is the relation between myeloma and comorbid health conditions (e.g., diabetes, HIV, and osteoporosis), and how can these conditions be effectively managed while undergoing myeloma treatment?	39	34	33	44	35	33	31	38	37	15 - 30
How compliant are myeloma patients with their medications, and what is the impact of medication adherence on disease outcomes?	40	39	37	45	35	34	31	42	38
What is the impact of a supportive caregiver on the outcomes of myeloma patients, and how can we help patients without caregivers manage without this support?	41	40	40	40	30	38	31	41	40
What is the impact of social support (e.g., family, friends, healthcare providers, support groups) on the mental and physical health of persons with myeloma and their caregivers?	42	42	39	39	42	42	22	43	42	Bottom 15
How does myeloma affect a person's relationships with family and friends, and what can be done to help them maintain and nurture these relationships?	43	43	42	34	35	43	31	40	44	Top 15
What is the impact of a holistic approach to myeloma management (i.e., psychological, faith, family, professional, and community life) on outcomes among patients?	44	41	36	42	45	43	31	45	39
Does the earlier introduction to the palliative care team and regular follow-up improve outcomes (e.g., mental health and family communication) compared to end-of-life care only?	45	44	41	33	40	16	31	44	43
